# Supplementary material for: Glucose Concentration Measurement in Human Blood Plasma Solutions with Microwave Sensors
Source: Sensors (Basel). 2019 Aug 31;19(17):3779. doi: 10.3390/s19173779 (PMC6749577; doi:10.3390/s19173779)
Supplement: Supplementary file 1 [file sensors-19-03779-s001.zip]

Archive with 13 entries (12 files):
- Figure S1.JPG
- __MACOSX/
- __MACOSX/._Figure S1.JPG
- Figure S2.JPG
- __MACOSX/._Figure S2.JPG
- Figure S3.JPG
- __MACOSX/._Figure S3.JPG
- Table S3.docx
- __MACOSX/._Table S3.docx
- Table S2.docx
- __MACOSX/._Table S2.docx
- Table S1.docx
- __MACOSX/._Table S1.docx
